# Supplementary material for: An immune-adrenergic pathway induces lethal levels of platelet-activating factor in mice
Source: Commun Biol. 2024 Jun 29;7:782. doi: 10.1038/s42003-024-06498-7 (PMC11217416; doi:10.1038/s42003-024-06498-7)
Supplement: Supplementary file 3 — Supplementary Data [file 42003_2024_6498_MOESM3_ESM.xlsx]

## Sheet: Fig. 1a
		Death
	Time (h)	LPS+J-1021	LPS+J-1021+anesthetics
	0
	2
	4
	6
	8
	10		3
	12		1
	14		3
	16		1
	18		2
	20
	22
	24
	Live	15	6

## Sheet: Fig. 1b
		Death
	Time (h)	0	100	200	400	(mg/20 g)
	0
	2
	4
	6			1
	8			1
	10			2
	12			1	1
	14				1
	16			1	1
	18
	20
	22
	24
	Live	8	9	4	7

## Sheet: Fig. 1c
		Death
	Time (h)	J-1012+anesthetics	LPS+J-1021+anesthetics
	0
	2
	4		2
	6		4
	8		2
	10
	12	2
	14		2
	16
	18
	20
	22
	24
	Live	8	0

## Sheet: Fig. 1d
		Death
	Time (h)	WT	Dectin-1KO
	0
	2
	4	2	2
	6	1	3
	8	2	1
	10	1	1
	12	1	1
	14
	16
	18
	20		1
	22
	24
	Live	2	0

## Sheet: Fig. 1e
		Death
	Time (h)	none	medetomidine	midazolam	butorphanol
	0
	2
	4									butorphanolmidazolammedetomidineNone
	6
	8
	10		3
	12
	14		3
	16		1
	18
	20
	22
	24
	Live	9	2	9	9

## Sheet: Fig. 1f
		Death
	Time (h)	none	atipamezole
	0
	2	8	7
	4	4	2
	6	1
	8	1	1
	10	2
	12	2
	14	1
	16
	18
	20
	22
	24	1	3
	Live	0	7

## Sheet: Fig. 2b
		Death
	Time (h)	none	J-1012	J-1012+a-mannosidase
	0
	2
	4
	6		5
	8		2
	10
	12
	14		1
	16
	18
	20
	22
	24
	Live	8	0	8

## Sheet: Fig. 2c
		Death
	Time (h)	none	J-1012	C. lusitaniae
	0
	2
	4
	6
	8
	10		1
	12		2
	14		3
	16
	18
	20
	22
	24
	Live	10	4	10

## Sheet: Fig. 2d
		Death
	Time (h)	C. stellatoidea	C. parapsilosis	S. cerevisiae (mnn2)
	0
	2	2	1
	4	6	6	2
	6	1
	8		1	1
	10		1	1
	12			2
	14			3
	16
	18
	20
	22
	24
	Live	1	1	1

## Sheet: Fig. 2e
		Death
	Time (h)	none	Clodronate
	0
	2
	4	2
	6	2
	8	1	2
	10	1	1
	12		2
	14		1
	16
	18
	20
	22
	24
	Live	0	0

[truncated: 14 more sheets: Fig. 2f, Fig. 2g, Fig. 2h, Fig. 3a, Fig. 3b, Fig. 3c and d (Ex-Fig. 2), Fig. 3e, Fig. 3f, Fig. 3g, Fig. 4a, Fig. 4b, Ex-Fig. 1a, Ex-Fig. 1b, Ex-Fig. 3]
